# Supplementary material for: Topic-driven toxicity: Exploring the relationship between online toxicity and news topics
Source: PLoS One. 2020 Feb 21;15(2):e0228723. doi: 10.1371/journal.pone.0228723 (PMC7034861; doi:10.1371/journal.pone.0228723)
Supplement: S1 File — (TXT) [file pone.0228723.s001.txt]

from goose3 import Goose
news_article_urls = already collected news URLs from Google Analytics
collected_content = []
for news_article_url in news_article_urls:
  g = Goose()
  article = g.extract(url=news_article_url)
  collected_content.append( article.cleaned_text )
